# Supplementary material for: Identification and prognosis of low office and ambulatory blood pressure in patients with heart failure
Source: Ann Med. 2025 Nov 7;57(1):2583558. doi: 10.1080/07853890.2025.2583558 (PMC12599569; doi:10.1080/07853890.2025.2583558)
Supplement: Supplemental Material [file IANN_A_2583558_SM5373.zip]

Archive with 7 entries (6 files):
- suppl/
- suppl/Figure_S1.tif
- suppl/Figure_S2.tif
- suppl/Figure_S3 (1).tif
- suppl/Figure_S4.tif
- suppl/Supplemental Material_clean_2.docx
- suppl/suppp_Fig_caption.docx
